# Supplementary material for: The Application of Clustering on Principal Components for Nutritional Epidemiology: A Workflow to Derive Dietary Patterns
Source: Nutrients. 2022 Dec 30;15(1):195. doi: 10.3390/nu15010195 (PMC9824338; doi:10.3390/nu15010195)
Supplement: Supplementary file 1 [file nutrients-15-00195-s001.zip]

Archive with 1 entries (1 files):
- nutrients-2115830-supplementary.pdf
